# Supplementary material for: A molecular survey based on eDNA to assess the presence of a clown featherback (Chitala ornata) in a confined environment
Source: PeerJ. 2020 Dec 17;8:e10338. doi: 10.7717/peerj.10338 (PMC7749998; doi:10.7717/peerj.10338)
Supplement: Supplemental Information 1 — There are three replications (A, B, C) from six sampling sites (Kwan1-Kwan6). [file peerj-08-10338-s001.xlsx]

## Sheet: SEP
qPCR data	Sample collection-September
Replicate 1	A
Replicate 2	B
Replicate 3	C
						per PCR reaction	per mL
		Ct	Conc	Average ct	Average ct replications	Average Conc	Average Conc
SEP	15 -standard	36.68	5
A	15-standard	35.95	11
	15-standard	35.7	14	36.11		9.3503
SEP	15-standard	34.94	29
B	15-standard	35.4	19
	15-standard	35.97	11	35.4367		18.0005
SEP	15-standard	35.57	16
C	15-standard	36.05	10
	15-standard	36.66	6	36.0933	35.88	9.50313	12.2847
SEP	150-standard	33.35	140
A	150-standard	33.6	109
	150-standard	32.12	281	33.0233		188.294
SEP	150-standard	33.38	133
B	150-standard	33.27	149
	150-standard	33.51	118	33.3867		132.233
SEP	150-standard	33.76	83
C	150-standard	34.71	37
	150-standard	33.55	114	34.0067	33.4722	72.3455	130.957
SEP	1500-standard	30.8	1673
A	1500-standard	31.18	1157
	1500-standard	31.07	1289	31.0167		1326.12
SEP	1500-standard	31.73	663
B	1500-standard	32.02	499
	1500-standard	31.37	1012	31.7067		677.769
SEP	1500-standard	32.36	395
C	1500-standard	31.4	894
	1500-standard	31.62	743	31.7933	31.5056	622.971	875.62
SEP	15000-standard	29.08	8726
A	15000-standard	31.78	631
	15000-standard	29.13	8319	29.9967		3576.83
SEP	15000-standard	28.15	21644
B	15000-standard	27.89	27739
	15000-standard	28.1	22790	28.0467		23840
SEP	15000-standard	28.22	18653
C	15000-standard	29.11	8481
	15000-standard	28.64	14467	28.6567	28.9	13170.5	13529.1
SEP	Museum Tank	33.64	103
A	Museum Tank	31.86	583
	Museum Tank	30.79	1657	32.0967		463.789	38.6491
SEP	Museum Tank	30.66	1882
B	Museum Tank	31.41	903
	Museum Tank	30.87	1529	30.98		1374.27	114.523
SEP	Museum Tank	31.33	976
C	Museum Tank	31.91	555
	Museum Tank	30.1	3239	31.1133	31.3967	1207.1	100.592
SEP	Kwan1	36.99	4
A	Kwan1	36.41	7
	Kwan1	36.78	5	36.7267		5.13222	0.427685
SEP	Kwan1	37.3	3
B	Kwan1	37.16	3
	Kwan1	37.92	2	37.46		2.51476	0.209564
SEP	Kwan1	39.15
C	Kwan1	37.64	2
	Kwan1	38.03	1	38.2733	37.4867	1.13997	0.0949972
SEP	Kwan2	36.75	5
A	Kwan2	35.92	11
	Kwan2	37.48	2	36.7167		5.18239	0.431866
SEP	Kwan2	38.48	1
B	Kwan2	37.85	2
	Kwan2	37.24	3	37.8567		1.7097	0.142475
SEP	Kwan2	36	10
C	Kwan2	36.58	6
	Kwan2	36.81	5	36.4633	37.0122	6.63063	0.552552
SEP	Kwan3	37.72	2
A	Kwan3	39.14
	Kwan3	38.33	1	38.3967		1.01109	0.0842571
SEP	Kwan3	37.11	4
B	Kwan3	37.73	2
	Kwan3	36.53	6	37.1233		3.48921	0.290768
SEP	Kwan3	35.72	14
C	Kwan3	36.47	7
	Kwan3	36.21	8	36.1333	37.2178	9.14046	0.761705
SEP	Kwan4	37	4
A	Kwan4	38.07	1
	Kwan4	37.14	3	37.4033		2.65728	0.22144
SEP	Kwan4	36.7	5
B	Kwan4	40.13
	Kwan4	37.82	2	38.2167		1.20457	0.100381
SEP	Kwan4	35.13	24
C	Kwan4	36.89	4
	Kwan4	37.19	3	36.4033	37.3411	7.02914	0.585762
SEP	Kwan5	38.52	1
A	Kwan5	35.89	12
	Kwan5	36.98	4	37.13		3.46666	0.288888
SEP	Kwan5	37.41	3
B	Kwan5	38.51	1
	Kwan5	35.96	11	37.2933		2.95739	0.246449
SEP	Kwan5	36.18	9
C	Kwan5	35.61	15
	Kwan5	36	10	35.93	36.7844	11.1396	0.9283
SEP	Kwan6	35.6	15
A	Kwan6	36.15	9
	Kwan6	39.41		37.0533		3.73508	0.311257
SEP	Kwan6	38.17	1
B	Kwan6	38.19	1
	Kwan6	38.49	1	38.2833		1.12893	0.0940776
SEP	Kwan6	37.16	3
C	Kwan6	37.06	4
	Kwan6	35.95	11	36.7233	37.3533	5.14889	0.429074

## Sheet: SEP-A
Excel Analysed Data Export
Copyright (c) 2013 QIAGEN GmbH. All Rights Reserved.
File	CHITALA_Detection_qPCR SEPTEMBER A.rex
Operator	MO
Run Id
Notes
Machine Serial No	814137
Channel	Gain
Green	5
Yellow	5
Orange	5
Red	5
Crimson	7
HRM	7
Channel	Threshold
Cycling A.Green	0.2698
Quantitative analysis of Cycling A.Green
No.	Color	Name	Type	Ct	Ct Comment	Given Conc (copies/ul)	Calc Conc (copies/ul)	% Var	Rep. Ct
1	15132415	15	Standard	36.68		15	5		36.11
2	14671871	15	Standard	35.95		15	11
3	15132415	15	Standard	35.7		15	14
4	12895487	150	Standard	33.35		150	140		33.02
5	13027071	150	Standard	33.6		150	109
6	13421823	150	Standard	32.12		150	281
7	6579455	1500	Standard	30.08		1500	1673		31.02
8	6579455	1500	Standard	31.18		1500	1157
9	6579455	1500	Standard	31.07		1500	1289
10	255	15000	Standard	29.08		15000	8726		30
11	255	15000	Standard	31.78		15000	631
12	255	15000	Standard	29.13		15000	8319
13	4210816	Museum Tank	Unknown	33.64			103		32.1
14	4210816	Museum Tank	Unknown	31.86			583
15	4210816	Museum Tank	Unknown	30.79			1657
16	16744448	Kwan1 220961	Unknown	36.99			4		36.73
17	16744448	Kwan1 220961	Unknown	36.41			7
18	16744448	Kwan1 220961	Unknown	36.78			5
19	8421376	Kwan2 220961	Unknown	36.75			5		36.72
20	8421376	Kwan2 220961	Unknown	35.92			11
21	8421376	Kwan2 220961	Unknown	37.48			2
22	109955	Kwan3 220961	Unknown	37.72			2		38.4
23	109955	Kwan3 220961	Unknown	39.14
24	109955	Kwan3 220961	Unknown	38.33			1
25	33023	Kwan4 220961	Unknown	37			4		37.41
26	33023	Kwan4 220961	Unknown	38.07			1
27	33023	Kwan4 220961	Unknown	37.14			3
28	4194432	Kwan5 220961	Unknown	38.52			1		37.13
29	4194432	Kwan5 220961	Unknown	35.89			12
30	4194432	Kwan5 220961	Unknown	36.98			4
31	9408399	Kwan6 220961	Unknown	35.6			15		37.05
32	9408399	Kwan6 220961	Unknown	36.15			9
33	9408399	Kwan6 220961	Unknown	39.41
34	0	Neg	Unknown	45.11
35	0	Neg	Unknown	39.84
36	0	H2O	Unknown	43.7

## Sheet: SEP-B
Excel Analysed Data Export
Copyright (c) 2013 QIAGEN GmbH. All Rights Reserved.
File	CHITALA_Detection_qPCR SEPTEMBER B.rex
Operator	MO
Run Id
Notes
Machine Serial No	814137
Channel	Gain
Green	5
Yellow	5
Orange	5
Red	5
Crimson	7
HRM	7
Channel	Threshold
Cycling A.Green (Page 1)	0.2698
Quantitative analysis of Cycling A.Green (Page 1)
No.	Color	Name	Type	Ct	Ct Comment	Given Conc (copies/reaction)	Calc Conc (copies/reaction)	% Var	Rep. Ct
1	15132415	15	Standard	34.94		15	29		35.44
2	14671871	15	Standard	35.4		15	19
3	15132415	15	Standard	35.97		15	11
4	12895487	150	Standard	33.38		150	133		33.38
5	13027071	150	Standard	33.27		150	149
6	13421823	150	Standard	33.51		150	118
7	6579455	1500	Standard	31.73		1500	663		31.71
8	6579455	1500	Standard	32.02		1500	499
9	6579455	1500	Standard	31.37		1500	1289
10	255	15000	Standard	28.15		15000	21644		28.05
11	255	15000	Standard	27.89		15000	27739
12	255	15000	Standard	28.1		15000	22790
13	4210816	Museum Tank	Unknown	30.66			1882		30.98
14	4210816	Museum Tank	Unknown	31.41			903
15	4210816	Museum Tank	Unknown	30.87			1529
16	16744448	Kwan1 220961	Unknown	37.3			3		37.46
17	16744448	Kwan1 220961	Unknown	37.16			3
18	16744448	Kwan1 220961	Unknown	37.92			2
19	8421376	Kwan2 220961	Unknown	38.48			1		37.85
20	8421376	Kwan2 220961	Unknown	37.85			2
21	8421376	Kwan2 220961	Unknown	37.24			3
22	109955	Kwan3 220961	Unknown	37.11			4		37.12
23	109955	Kwan3 220961	Unknown	37.73			2
24	109955	Kwan3 220961	Unknown	36.53			6
25	33023	Kwan4 220961	Unknown	36.7			5		38.22
26	33023	Kwan4 220961	Unknown	40.13
27	33023	Kwan4 220961	Unknown	37.82			2
28	4194432	Kwan5 220961	Unknown	37.41			3		37.29
29	4194432	Kwan5 220961	Unknown	38.51			1
30	4194432	Kwan5 220961	Unknown	35.96			11
31	9408399	Kwan6 220961	Unknown	38.17			1		38.28
32	9408399	Kwan6 220961	Unknown	38.19			1
33	9408399	Kwan6 220961	Unknown	38.49			1
34	0	Neg	Unknown	45.02
35	0	Neg	Unknown
36	0	H2O	Unknown

## Sheet: SEP-C
Excel Analysed Data Export
Copyright (c) 2013 QIAGEN GmbH. All Rights Reserved.
File	CHITALA_Detection_qPCR SEPTEMBER C.rex
Operator	MO
Run Id
Notes
Machine Serial No	814137
Channel	Gain
Green	5
Yellow	5
Orange	5
Red	5
Crimson	7
HRM	7
Channel	Threshold
Cycling A.Green (Page 1)	0.2698
Quantitative analysis of Cycling A.Green (Page 1)
No.	Color	Name	Type	Ct	Ct Comment	Given Conc (copies/ul)	Calc Conc (copies/ul)	% Var	Rep. Ct
1	15132415	15	Standard	35.57		15	16		36.09
2	14671871	15	Standard	36.05		15	10
3	15132415	15	Standard	36.66		15	6
4	12895487	150	Standard	33.76		150	83		34.01
5	13027071	150	Standard	34.71		150	37
6	13421823	150	Standard	35.55		150	114
7	6579455	1500	Standard	32.36		1500	395		31.79
8	6579455	1500	Standard	31.4		1500	894
9	6579455	1500	Standard	31.62		1500	743
10	255	15000	Standard	28.22		15000	18653		28.66
11	255	15000	Standard	29.11		15000	8481
12	255	15000	Standard	28.64		15000	14467
13	4210816	Museum Tank	Unknown	31.33			976		31.12
14	4210816	Museum Tank	Unknown	31.91			555
15	4210816	Museum Tank	Unknown	30.1			3239
16	16744448	Kwan1 220961	Unknown	39.15					38.27
17	16744448	Kwan1 220961	Unknown	37.64			2
18	16744448	Kwan1 220961	Unknown	38.03			1
19	8421376	Kwan2 220961	Unknown	36			10		36.46
20	8421376	Kwan2 220961	Unknown	36.58			6
21	8421376	Kwan2 220961	Unknown	36.81			5
22	109955	Kwan3 220961	Unknown	35.72			14		36.13
23	109955	Kwan3 220961	Unknown	36.47			7
24	109955	Kwan3 220961	Unknown	36.21			8
25	33023	Kwan4 220961	Unknown	35.13			24		36.4
26	33023	Kwan4 220961	Unknown	36.89			4
27	33023	Kwan4 220961	Unknown	37.19			3
28	4194432	Kwan5 220961	Unknown	36.18			9		35.93
29	4194432	Kwan5 220961	Unknown	35.61			15
30	4194432	Kwan5 220961	Unknown	36			10
31	9408399	Kwan6 220961	Unknown	37.16			3		36.72
32	9408399	Kwan6 220961	Unknown	37.06			4
33	9408399	Kwan6 220961	Unknown	35.95			11
34	0	Neg	Unknown	39.86
35	0	Neg	Unknown
36	0	H2O	Unknown

## Sheet: FEB
qPCR data	Sample collection-February
Replicate 1	A
Replicate 2	B
Replicate 3	C
						per PCR reaction	per mL
		Ct	Conc	Average ct	Average ct replications	Average Conc	Average Conc
FEB	15 -standard	35.99	12
A	15-standard	35.2	23
	15-standard	35.9	11	35.6967		13.978
FEB	15-standard	36.26	8
B	15-standard	35.74	13
	15-standard	36.3	8	36.1		9.4417
FEB	15-standard	36.02	10
C	15-standard	35.77	13
	15-standard	36.35	7	36.0467	35.9478	9.94447	-
FEB	150-standard	33.04	185
A	150-standard	33.37	134
	150-standard	33.18	162	33.1967		159.077
FEB	150-standard	33.72	96
B	150-standard	33.95	76
	150-standard	34.48	46	34.05		69.3593
FEB	150-standard	34.59	41
C	150-standard	33.97	75
	150-standard	33.56	112	34.04	33.7622	70.0372	-
FEB	1500-standard	30.98	1374
A	1500-standard	30.93	1443
	1500-standard	31.07	1259	30.9933		1356.56
FEB	1500-standard	31.43	887
B	1500-standard	31.49	837
	1500-standard	31.24	1067	31.3867		925.275
FEB	1500-standard	30.87	1529
C	1500-standard	31.16	1154
	1500-standard	31.33	978	31.12	31.1667	1199.3	-
FEB	15000-standard	28.91	10354
A	15000-standard	29.09	8700
	15000-standard	28.94	10068	28.98		9616.22
FEB	15000-standard	28.24	19753
B	15000-standard	29.13	8310
	15000-standard	28.35	17748	28.5733		14282.6
FEB	15000-standard	29.19	7839
C	15000-standard	28.84	11019
	15000-standard	29.29	7113	29.1067	28.8867	8501.43	-
FEB	Museum Tank	31.46	861
A	Museum Tank	31.08	1248
	Museum Tank	30.93	1452	31.1567		1157.28	96.4399
FEB	Museum Tank	31.63	730
B	Museum Tank	31.22	1090
	Museum Tank	31.03	1309	31.2933		1013.21	84.4344
FEB	Museum Tank	31.19	1117
C	Museum Tank	31.05	1285
	Museum Tank	31.05	1287	31.0967	31.1822	1226.83	102.236
FEB	Kwan1	38.78	1
A	Kwan1	38.43	1
	Kwan1	39.56		38.9233		0.605744	0.0504787
FEB	Kwan1	38.6	1
B	Kwan1	37.95	2
	Kwan1	38.47	1	38.34		1.06838	0.0890321
FEB	Kwan1	39.11	1
C	Kwan1	38.49	1
	Kwan1	38.57	1	38.7233	38.6622	0.735839	0.0613199
FEB	Kwan2	38.85	1
A	Kwan2	38.64	1
	Kwan2	39.2		38.8967		0.621663	0.0518053
FEB	Kwan2	37.28	3
B	Kwan2	38.47	1
	Kwan2	39.08	1	38.2767		1.13628	0.0946897
FEB	Kwan2	39.14
C	Kwan2	38.49	1
	Kwan2	36.27	8	37.9667	38.38	1.5362	0.128017
FEB	Kwan3	38.61	1
A	Kwan3	38.61	1
	Kwan3	39.07	1	38.7633		0.707757	0.0589797
FEB	Kwan3	37.16	3
B	Kwan3	38.29	1
	Kwan3	38.03	1	37.8267		1.76033	0.146694
FEB	Kwan3	36.74	5
C	Kwan3	39.31
	Kwan3	36.88	4	37.6433	38.0778	2.104	0.175333
FEB	Kwan4	38.11	1
A	Kwan4	37.24	3
	Kwan4	38.57	1	37.9733		1.52627	0.127189
FEB	Kwan4	36.62	6
B	Kwan4	37.07	4
	Kwan4	37.32	3	37.0033		3.92124	0.32677
FEB	Kwan4	37.3	3
C	Kwan4	36.36	7
	Kwan4	37.25	3	36.97	37.3156	4.05047	0.337539
FEB	Kwan5	36.63	6
A	Kwan5	36.23	8
	Kwan5	36.32	8	36.3933		7.09785	0.591488
FEB	Kwan5	37.24	3
B	Kwan5	35.87	12
	Kwan5	35.79	13	36.3		7.77244	0.647703
FEB	Kwan5	35.9	12
C	Kwan5	35.76	13
	Kwan5	36.12	9	35.9267	36.2067	11.1758	0.931314
FEB	Kwan6	38.72	1
A	Kwan6	36.34	7
	Kwan6	36.41	7	37.1567		3.37789	0.281491
FEB	Kwan6	37.09	4
B	Kwan6	35.88	12
	Kwan6	36.75	5	36.5733		5.95776	0.49648
FEB	Kwan6	36.63	6
C	Kwan6	35.75	13
	Kwan6	35.37	19	35.9167	36.5489	11.285	0.940418

## Sheet: FEB-A
Excel Analysed Data Export
Copyright (c) 2013 QIAGEN GmbH. All Rights Reserved.
File	CHITALA_Detection_qPCR FEBRUARY A.rex
Operator	MO
Run Id
Notes
Machine Serial No	814137
Channel	Gain
Green	5
Yellow	5
Orange	5
Red	5
Crimson	7
HRM	7
Channel	Threshold
Cycling A.Green (Page 1)	0.2698
Quantitative analysis of Cycling A.Green (Page 1)
No.	Color	Name	Type	Ct	Ct Comment	Given Conc (copies/reaction)	Calc Conc (copies/reaction)	% Var	Rep. Ct
1	15132415	15	Standard	35.99		15	12		35.7
2	14671871	15	Standard	35.2		15	23
3	15132415	15	Standard	35.9		15	11
4	12895487	150	Standard	33.04		150	185		33.2
5	13027071	150	Standard	33.37		150	134
6	13421823	150	Standard	33.18		150	162
7	6579455	1500	Standard	30.98		1500	1374		30.99
8	6579455	1500	Standard	30.93		1500	1443
9	6579455	1500	Standard	31.07		1500	1259
10	255	15000	Standard	28.91		15000	10354		28.98
11	255	15000	Standard	29.09		15000	8700
12	255	15000	Standard	28.94		15000	10068
13	4210816	museum tank	Unknown	31.46			861		31.16
14	4210816	museum tank	Unknown	31.08			1248
15	4210816	museum tank	Unknown	30.93			1452
19	8421376	Kwan1 150262	Unknown	38.78			1		38.92
20	8421376	Kwan1 150262	Unknown	38.43			1
21	8421376	Kwan1 150262	Unknown	39.56
22	109955	Kwan2 150262	Unknown	38.85			1		38.89
23	109955	Kwan2 150262	Unknown	38.64			1
24	109955	Kwan2 150262	Unknown	39.2
25	33023	Kwan3 150262	Unknown	38.61			1		38.76
26	33023	Kwan3 150262	Unknown	38.61			1
27	33023	Kwan3 150262	Unknown	39.07			1
28	4194432	Kwan4 150262	Unknown	38.11			1		37.97
29	4194432	Kwan4 150262	Unknown	37.24			3
30	4194432	Kwan4 150262	Unknown	38.57			1
31	65535	Kwan5 150262	Unknown	36.63			6		36.39
32	65535	Kwan5 150262	Unknown	36.23			8
33	65535	Kwan5 150262	Unknown	36.32			8
34	8388736	Kwan6 150262	Unknown	38.72			1		37.16
35	8388736	Kwan6 150262	Unknown	36.34			7
36	8388736	Kwan6 150262	Unknown	36.41			7
16	0	Neg	Negative Control	45.63
17	8355711	H2O	NTC	43.23
18	8355711	H2O	NTC	47.32

## Sheet: FEB-B
Excel Analysed Data Export
Copyright (c) 2013 QIAGEN GmbH. All Rights Reserved.
File	CHITALA_Detection_qPCR FEBRUARY B.rex
Operator	MO
Run Id
Notes
Machine Serial No	814137
Channel	Gain
Green	5
Yellow	5
Orange	5
Red	5
Crimson	7
HRM	7
Channel	Threshold
Cycling A.Green (Page 1)	0.2698
Quantitative analysis of Cycling A.Green (Page 1)
No.	Color	Name	Type	Ct	Ct Comment	Given Conc (copies/ml)	Calc Conc (copies/ml)	% Var	Rep. Ct
1	15132415	15	Standard	36.26		15	8		36.1
2	14671871	15	Standard	35.74		15	13
3	15132415	15	Standard	36.3		15	8
4	12895487	150	Standard	33.72		150	96		34.05
5	13027071	150	Standard	33.95		150	76
6	13421823	150	Standard	34.48		150	46
7	6579455	1500	Standard	31.43		1500	887		31.39
8	6579455	1500	Standard	31.49		1500	837
9	6579455	1500	Standard	31.24		1500	1067
10	255	15000	Standard	28.24		15000	19753		28.57
11	255	15000	Standard	29.13		15000	8310
12	255	15000	Standard	28.35		15000	17748
13	4210816	Museum Tank	Unknown	31.63			730		31.3
14	4210816	Museum Tank	Unknown	31.22			1090
15	4210816	Museum Tank	Unknown	31.03			1309
16	16744448	Kwan1 150262nz	Unknown	38.6			1		38.34
17	16744448	Kwan1 150262nz	Unknown	37.95			2
18	16744448	Kwan1 150262nz	Unknown	38.47			1
19	8421376	Kwan2 150262nz	Unknown	37.28			3		38.28
20	8421376	Kwan2 150262nz	Unknown	38.47			1
21	8421376	Kwan2 150262nz	Unknown	39.08			1
22	109955	Kwan3 150262nz	Unknown	37.16			3		37.83
23	109955	Kwan3 150262nz	Unknown	38.29			1
24	109955	Kwan3 150262nz	Unknown	38.03			1
25	33023	Kwan4 150262nz	Unknown	36.62			6		37
26	33023	Kwan4 150262nz	Unknown	37.07			4
27	33023	Kwan4 150262nz	Unknown	37.32			3
28	4194432	Kwan5 150262nz	Unknown	37.24			3		36.3
29	4194432	Kwan5 150262nz	Unknown	35.87			12
30	4194432	Kwan5 150262nz	Unknown	35.79			13
31	9408399	Kwan6 150262nz	Unknown	37.09			4		36.57
32	9408399	Kwan6 150262nz	Unknown	35.88			12
33	9408399	Kwan6 150262nz	Unknown	36.75			5
34	0	Neg	Unknown	45.48
35	0	Neg	Unknown	45.6
36	0	H2O	Unknown	45.84

## Sheet: FEB-C
Excel Analysed Data Export
Copyright (c) 2013 QIAGEN GmbH. All Rights Reserved.
File	CHITALA_Detection_qPCR FEBRUARY C.rex
Operator	MO
Run Id
Notes
Machine Serial No	814137
Channel	Gain
Green	5
Yellow	5
Orange	5
Red	5
Crimson	7
HRM	7
Channel	Threshold
Cycling A.Green (Page 1)	0.2698
Quantitative analysis of Cycling A.Green (Page 1)
No.	Color	Name	Type	Ct	Ct Comment	Given Conc (copies/ul)	Calc Conc (copies/ul)	% Var	Rep. Ct
1	15132415	15	Standard	36.02		15	10		36.05
2	14671871	15	Standard	35.77		15	13
3	15132415	15	Standard	36.35		15	7
4	12895487	150	Standard	34.59		150	41		34.04
5	13027071	150	Standard	33.97		150	75
6	13421823	150	Standard	33.56		150	112
7	6579455	1500	Standard	30.87		1500	1529		31.12
8	6579455	1500	Standard	31.16		1500	1154
9	6579455	1500	Standard	31.33		1500	978
10	255	15000	Standard	29.19		15000	7839		29.11
11	255	15000	Standard	28.84		15000	11019
12	255	15000	Standard	29.29		15000	7113
13	4210816	Museum Tank	Unknown	31.19			1117		31.1
14	4210816	Museum Tank	Unknown	31.05			1285
15	4210816	Museum Tank	Unknown	31.05			1287
16	16744448	Kwan1 150265 nz	Unknown	39.11			1		38.72
17	16744448	Kwan1 150265 nz	Unknown	38.49			1
18	16744448	Kwan1 150265 nz	Unknown	38.57			1
19	8421376	Kwan2 150265 nz	Unknown	39.14					37.97
20	8421376	Kwan2 150265 nz	Unknown	38.49			1
21	8421376	Kwan2 150265 nz	Unknown	36.27			8
22	109955	Kwan3 150265 nz	Unknown	36.74			5		37.64
23	109955	Kwan3 150265 nz	Unknown	39.31
24	109955	Kwan3 150265 nz	Unknown	36.88			4
25	33023	Kwan4 150265 nz	Unknown	37.3			3		36.97
26	33023	Kwan4 150265 nz	Unknown	36.36			7
27	33023	Kwan4 150265 nz	Unknown	37.25			3
28	4194432	Kwan5 150265 nz	Unknown	35.9			12		35.92
29	4194432	Kwan5 150265 nz	Unknown	35.76			13
30	4194432	Kwan5 150265 nz	Unknown	36.12			9
31	9408399	Kwan6 150265 nz	Unknown	36.63			6		35.92
32	9408399	Kwan6 150265 nz	Unknown	35.75			13
33	9408399	Kwan6 150265 nz	Unknown	35.37			19
34	0	Neg	Unknown	47.21
35	0	Neg	Unknown	44.8
36	0	H2O	Unknown

## Sheet: JUN
qPCR data	Sample collection-June
Replicate 1	A
Replicate 2	B
Replicate 3	C
						per PCR reaction	per mL
		Ct	Conc	Average ct	Average ct replications	Average Conc	Average Conc
JUN	15 -standard	35.72	14
A	15-standard	36.17	9
	15-standard	31.24	1064	34.3767		50.4776
JUN	15-standard	35.2	23
B	15-standard	36.1	9
	15-standard	-	-	35.65		14.6271
JUN	15-standard	-	-
C	15-standard	-	-
	15-standard	34.38	50	34.38	34.8017	50.3142	38.473
JUN	150-standard	34.53	44
A	150-standard	33.26	150
	150-standard	33.28	148	33.69		98.4446
JUN	150-standard	35.3	20
B	150-standard	34.48	45
	150-standard	36.12	9	35.3		20.56
JUN	150-standard	-	-
C	150-standard	-	-
	150-standard	-	-	-	34.495	-	59.5023
JUN	1500-standard	32.11	458
A	1500-standard	32.71	257
	1500-standard	32.34	365	32.3867		349.788
JUN	1500-standard	36.5	6
B	1500-standard	34.95	29
	1500-standard	36.89	4	36.1133		9.32003
JUN	1500-standard	-	-
C	1500-standard	-	-
	1500-standard	-	-	-	34.25	-	179.554
JUN	15000-standard	28.04	24002
A	15000-standard	28.05	23925
	15000-standard	28.46	15945	28.1833		20872.2
JUN	15000-standard	32.41	342
B	15000-standard	32.38	352
	15000-standard	32.66	269	32.4833		318.396
JUN	15000-standard	-	-
C	15000-standard	-	-
	15000-standard	-	-	-	30.3333	-	10595.3
JUN	Museum Tank	31.64	724
A	Museum Tank	31.03	1313
	Museum Tank	31.76	643	31.4767		847.713	70.6428
JUN	Museum Tank	31.88	575
B	Museum Tank	31.15	1164
	Museum Tank	29.8	4350	30.9433		1424.18	118.681
JUN	Museum Tank	31.52	813
C	Museum Tank	31.78	631
	Museum Tank	31.64	723	31.6467	31.3556	718.505	59.8754
JUN	Kwan1	35.22	22
A	Kwan1	36.88	4
	Kwan1	37.61	2	36.57		5.97711	0.498093
JUN	Kwan1	38.02	1
B	Kwan1	36.36	7
	Kwan1	35.42	18	36.6		5.8052	0.483767
JUN	Kwan1	36.79	5
C	Kwan1	37.84	2
	Kwan1	37.92	2	37.5167	36.8956	2.37989	0.198324
JUN	Kwan2	38.31	1
A	Kwan2	38.52	1
	Kwan2	38.88	1	38.57		0.854202	0.0711835
JUN	Kwan2	39.16
B	Kwan2	38.22	1
	Kwan2	38.5	1	38.6267		0.80839	0.0673658
JUN	Kwan2	39.96
C	Kwan2	38.13	1
	Kwan2	38.29	1	38.7933	38.6633	0.687401	0.0572834
JUN	Kwan3	37.45	3
A	Kwan3	38.09	1
	Kwan3	37.14	3	37.56		2.28166	0.190138
JUN	Kwan3	39.22
B	Kwan3	37.96	2
	Kwan3	37.76	2	38.3133		1.09646	0.0913718
JUN	Kwan3	38.67	1
C	Kwan3	37.2	3
	Kwan3	37.35	3	37.74	37.8711	1.91517	0.159597
JUN	Kwan4	38.67	1
A	Kwan4	38	1
	Kwan4	39.61		38.76		0.710055	0.0591713
JUN	Kwan4	36.42	7
B	Kwan4	37.89	2
	Kwan4	37.12	4	37.1433		3.42198	0.285165
JUN	Kwan4	36.85	5
C	Kwan4	36.91	4
	Kwan4	38.77	1	37.51	37.8044	2.39538	0.199615
JUN	Kwan5	38.37	1
A	Kwan5	36.48	7
	Kwan5	36.59	6	37.1467		3.41091	0.284242
JUN	Kwan5	37.99	2
B	Kwan5	36.83	5
	Kwan5	36.28	8	37.0333		3.80846	0.317372
JUN	Kwan5	36.72	5
C	Kwan5	36.46	7
	Kwan5	37.83	2	37.0033	37.0611	3.92124	0.32677
JUN	Kwan6	38.82	1
A	Kwan6	37.48	2
	Kwan6	35.94	11	37.4133		2.63155	0.219296
JUN	Kwan6	36.93	4
B	Kwan6	37.48	2
	Kwan6	36.02	10	36.81		4.7326	0.394383
JUN	Kwan6	36.8	5
C	Kwan6	36.04	10
	Kwan6	37.63	2	36.8233	37.0156	4.67161	0.389301

## Sheet: JUN-A
Excel Analysed Data Export
Copyright (c) 2013 QIAGEN GmbH. All Rights Reserved.
File	CHITALA_Detection_qPCR JUNE A.rex
Operator	MO
Run Id
Notes
Machine Serial No	814137
Channel	Gain
Green	5
Yellow	5
Orange	5
Red	5
Crimson	7
HRM	7
Channel	Threshold
Cycling A.Green (Page 1)	0.2698
Quantitative analysis of Cycling A.Green (Page 1)
No.	Color	Name	Type	Ct	Ct Comment	Given Conc (copies/ul)	Calc Conc (copies/ul)	% Var	Rep. Ct
1	15132415	15	Standard	35.72		15	14		34.38
2	14671871	15	Standard	36.17		15	9
3	15132415	15	Standard	31.24		15	1064
4	12895487	150	Standard	34.53		150	44		33.69
5	13027071	150	Standard	33.26		150	150
6	13421823	150	Standard	33.28		150	148
7	6579455	1500	Standard	32.11		1500	458		32.39
8	6579455	1500	Standard	32.71		1500	257
9	6579455	1500	Standard	32.34		1500	365
10	255	15000	Standard	28.04		15000	24002		28.18
11	255	15000	Standard	28.05		15000	23925
12	255	15000	Standard	28.46		15000	15945
13	4210816	museum tank	Unknown	31.64			724		31.48
14	4210816	museum tank	Unknown	31.03			1313
15	4210816	museum tank	Unknown	31.76			643
16	16744448	1.3	Unknown	35.22			22		36.57
17	16744448	1.3	Unknown	36.88			4
18	16744448	1.3	Unknown	37.61			2
19	8421376	2.3	Unknown	38.31			1		38.57
20	8421376	2.3	Unknown	38.52			1
21	8421376	2.3	Unknown	38.88			1
22	109955	3.3	Unknown	37.45			3		37.56
23	109955	3.3	Unknown	38.09			1
24	109955	3.3	Unknown	37.14			3
25	33023	4.3	Unknown	38.67			1		38.76
26	33023	4.3	Unknown	38			1
27	33023	4.3	Unknown	39.61
28	4194432	5.3	Unknown	38.37			1		37.15
29	4194432	5.3	Unknown	36.48			7
30	4194432	5.3	Unknown	36.59			6
31	9408399	6.3	Unknown	38.82			1		37.41
32	9408399	6.3	Unknown	37.48			2
33	9408399	6.3	Unknown	35.94			11
34	0	NTC	NTC
35	0	H2O	Negative Control
36	0	H2O	Negative Control

[truncated: 2 more sheets: JUN-B, JUN-C]
